# Supplementary material for: Multi-step implementation of meiotic crossover patterning
Source: bioRxiv. 2025 Nov 13:2025.11.12.687980. Preprint. [Version 1] doi: 10.1101/2025.11.12.687980 (PMC12642587; doi:10.1101/2025.11.12.687980)
Supplement: Supplement 8 [file media-8.zip]

Archive with 3 entries (3 files):
- S1_COSA-1-mNG.ini
- S2_MSH-5-Halo.ini
- S3_Halo-COSA-1.ini
